# Supplementary material for: Maize stalk rot caused by Fusarium graminearum alters soil microbial composition and is directly inhibited by Bacillus siamensis isolated from rhizosphere soil
Source: Front Microbiol. 2022 Oct 20;13:986401. doi: 10.3389/fmicb.2022.986401 (PMC9630747; doi:10.3389/fmicb.2022.986401)
Supplement: Supplementary Table 1 — Diseased and health soil differential bacteria. [file Data_Sheet_1.zip › Table S1.xlsx]

## Sheet: Sheet1
Table S1. Diseased and health soil differential bacteria
Feature	Log Max Mean Among All the Classes	Top-Rank Class	Log LDA Score	Max Mean
Bacteria.Acidobacteria.Acidobacteria.Acidobacteriales.Acidobacteriaceae_	5.01675	ZDH	4.66047	0.0216228
Bacteria.Actinobacteria.Actinobacteria	5.76681	ZDD	5.41533	0.0216228
Bacteria.Acidobacteria.Acidobacteria.Acidobacteriales.Acidobacteriaceae_.Granulicella	4.88725	ZDH	4.63693	0.014546
Bacteria.Actinobacteria.Actinobacteria.Catenulisporales.Catenulisporaceae.Catenulispora	5.08046	ZDD	4.77598	0.0248799
Bacteria.Actinobacteria.Actinobacteria.Corynebacteriales.Nocardiaceae.Nocardia	3.85022	ZDD	4.36989	0.0235371
Bacteria.Actinobacteria.Actinobacteria.Frankiales.Acidothermaceae.Acidothermus	5.521	ZDD	5.22316	0.0212905
Bacteria.Actinobacteria.Actinobacteria.Catenulisporales	5.29738	ZDD	4.99965	0.0286168
Bacteria.Acidobacteria.Acidobacteria.Acidobacteriales.Acidobacteriaceae_.Acidobacterium	4.36037	ZDD	4.2454	0.0297276
Bacteria.Actinobacteria.Actinobacteria.Catenulisporales.Catenulisporaceae	5.08046	ZDD	4.76979	0.0248799
Bacteria.Actinobacteria.Actinobacteria.Catenulisporales.Actinospicaceae.Actinospica	4.90894	ZDH	4.6311	0.0223343
Bacteria.Acidobacteria.Acidobacteria.Acidobacteriales	5.01675	ZDH	4.61299	0.0216228
Bacteria.Actinobacteria.Actinobacteria.Frankiales	5.521	ZDD	5.24935	0.0212905
Bacteria.Acidobacteria.Acidobacteria	5.01675	ZDH	4.63368	0.0216228
Bacteria.Actinobacteria.Actinobacteria.Frankiales.Acidothermaceae	5.521	ZDD	5.22537	0.0212905
Bacteria.Actinobacteria	5.76929	ZDD	5.30519	0.0329016
Bacteria.Actinobacteria.Actinobacteria.Catenulisporales.Actinospicaceae	4.90894	ZDH	4.64879	0.0223343
