# Supplementary material for: Maize stalk rot caused by Fusarium graminearum alters soil microbial composition and is directly inhibited by Bacillus siamensis isolated from rhizosphere soil
Source: Front Microbiol. 2022 Oct 20;13:986401. doi: 10.3389/fmicb.2022.986401 (PMC9630747; doi:10.3389/fmicb.2022.986401)
Supplement: Supplementary Table 1 — Diseased and health soil differential bacteria. [file Data_Sheet_1.zip › Table S2.xlsx]

## Sheet: Sheet1
Table S2. Diseased and health soil differential fungus
Feature	Log Max Mean Among All the Classes	Top-Rank Class	Log LDA Score	Max Mean
Fungi.Basidiomycota.Agaricomycetes.Agaricales.Clavariaceae.Clavulinopsis	2.313	ZDD	3.21158	0.013249
Fungi.Ascomycota.Sordariomycetes.Hypocreales.Incertae_sedis.Myrothecium	4.03905	ZDH	3.7033	0.0187854
Fungi.Basidiomycota.Agaricomycetes.Boletales.Boletaceae.Rossbeevera	2.67371	ZDH	2.76873	0.0236573
Fungi.Basidiomycota.Ustilaginomycetes.Ustilaginales	3.58977	ZDD	3.23325	0.0237441
Fungi.Ascomycota.Sordariomycetes.Hypocreales.Incertae_sedis.Sarocladium	2.41828	ZDD	3.17892	0.0421641
Fungi.Ascomycota.Sordariomycetes.Chaetosphaeriales.Chaetosphaeriaceae	4.34337	ZDD	4.03212	0.0237441
Fungi.Ascomycota.Eurotiomycetes	5.18467	ZDD	4.79344	0.0187854
Fungi.Basidiomycota.Tremellomycetes.Tremellales.Incertae_sedis.Cryptococcus	4.74889	ZDH	4.39333	0.0155644
Fungi.Ascomycota.Sordariomycetes.Sordariales.Chaetomiaceae	5.4164	ZDH	5.06276	0.0187854
Fungi.Ascomycota.Eurotiomycetes.Eurotiales	5.15479	ZDD	4.74943	0.0187854
Fungi.Ascomycota.Eurotiomycetes.Chaetothyriales.Chaetothyriaceae.Cyphellophora	3.16623	ZDH	2.89443	0.0245106
Fungi.Ascomycota.Sordariomycetes.Hypocreales	5.33278	ZDD	4.85616	0.0329016
Fungi.Zygomycota.Incertae_sedis.Mucorales.Cunninghamellaceae.Gongronella	3.58705	ZDH	3.30466	0.0236573
Fungi.Ascomycota.Eurotiomycetes.Eurotiales.Trichocomaceae.Aspergillus	2.99415	ZDH	2.62285	0.0444484
Fungi.Ascomycota.Lecanoromycetes.Lecanorales.Parmeliaceae.Hypotrachyna	2.00831	ZDD	3.97621	0.013249
Fungi.Basidiomycota.Agaricomycetes.Agaricales.Marasmiaceae	2.84626	ZDD	3.05058	0.0254192
Fungi.Ascomycota.Eurotiomycetes.Eurotiales.Trichocomaceae.Penicillium	4.95821	ZDD	4.5671	0.0187854
Fungi.Zygomycota.Incertae_sedis.Mucorales.Cunninghamellaceae	3.58705	ZDH	3.29906	0.0236573
Fungi.Ascomycota.Eurotiomycetes.Chaetothyriales.Chaetothyriaceae	3.16623	ZDH	2.89201	0.0245106
Fungi.Basidiomycota.Microbotryomycetes.Sporidiobolales	3.36666	ZDH	3.14265	0.021315
Fungi.Basidiomycota.Agaricomycetes.Trechisporales.Hydnodontaceae	4.04988	ZDD	3.80419	0.0217065
Fungi.Ascomycota.Eurotiomycetes.Eurotiales.Trichocomaceae	5.15172	ZDD	4.77096	0.0187854
Fungi.Ascomycota	5.95977	ZDD	5.02018	0.0498705
Fungi.Ascomycota.Sordariomycetes.Hypocreales.Clavicipitaceae.Pochonia	2.57817	ZDH	3.71283	0.0254192
Fungi.Zygomycota.Incertae_sedis.Mucorales.Rhizopodaceae.Rhizopus	2.35506	ZDH	3.02323	0.013249
Fungi.Ascomycota.Eurotiomycetes.Eurotiales.Trichocomaceae.Rasamsonia	1.94238	ZDH	3.21011	0.013249
Fungi.Ascomycota.Sordariomycetes.Chaetosphaeriales	4.34337	ZDD	4.00042	0.0237441
Fungi.Ascomycota.Dothideomycetes.Capnodiales.Mycosphaerellaceae.Cercospora	3.979	ZDD	3.68257	0.0224462
Fungi.Ascomycota.Sordariomycetes.Microascales.Ceratocystidaceae	1.94398	ZDH	3.36078	0.013249
Fungi.Ascomycota.Leotiomycetes.Helotiales.Incertae_sedis.Scytalidium	2.82915	ZDD	2.96934	0.0405135
Fungi.Basidiomycota.Agaricomycetes.Polyporales.Meruliaceae.Phlebia	4.22691	ZDD	3.94157	0.0444198
Fungi.Ascomycota.Sordariomycetes.Ophiostomatales.Ophiostomataceae.Ophiostoma	3.7065	ZDD	3.33168	0.0306861
Fungi.Ascomycota.Sordariomycetes.Microascales.Halosphaeriaceae	3.532	ZDH	3.26633	0.0336743
Fungi.Ascomycota.Sordariomycetes.Ophiostomatales.Ophiostomataceae	3.71285	ZDD	3.34053	0.0306861
Fungi.Zygomycota.Incertae_sedis.Mucorales.Rhizopodaceae	2.35506	ZDH	2.86741	0.013249
Fungi.Basidiomycota.Agaricomycetes.Agaricales.Marasmiaceae.Clitocybula	2.84626	ZDD	3.07226	0.0254192
Fungi.Ascomycota.Sordariomycetes.Sordariales	5.4493	ZDH	5.01001	0.0187854
Fungi.Ascomycota.Sordariomycetes.Chaetosphaeriales.Chaetosphaeriaceae.Codinaeopsis	4.15272	ZDD	3.92655	0.0421641
Fungi.Basidiomycota.Agaricomycetes.Trechisporales	4.99253	ZDH	4.65944	0.0444484
Fungi.Ascomycota.Sordariomycetes.Ophiostomatales	3.71285	ZDD	3.34223	0.0306861
Fungi.Ascomycota.Eurotiomycetes.Onygenales.Gymnoascaceae.Gymnoascus	2.47747	ZDH	2.82483	0.013249
Fungi.Ascomycota.Sordariomycetes.Hypocreales.Hypocreaceae.Trichoderma	5.23204	ZDD	4.9067	0.0187854
Fungi.Ascomycota.Sordariomycetes.Sordariales.Chaetomiaceae.Humicola	5.23243	ZDH	4.92262	0.0237441
Fungi.Basidiomycota.Ustilaginomycetes.Ustilaginales.Ustilaginaceae	3.5724	ZDD	3.21367	0.0216228
Fungi.Basidiomycota.Ustilaginomycetes.Ustilaginales.Ustilaginaceae.Sporisorium	2.54277	ZDD	3.10899	0.013249
Fungi.Ascomycota.Eurotiomycetes.Eurotiales.Trichocomaceae.Talaromyces	4.6608	ZDD	4.32203	0.0187854
Fungi.Basidiomycota.Microbotryomycetes.Sporidiobolales.Incertae_sedis.Rhodotorula	3.34769	ZDH	3.36243	0.021315
Fungi.Ascomycota.Sordariomycetes.Hypocreales.Hypocreaceae	5.23204	ZDD	4.89769	0.0187854
Fungi	5.99988	ZDD	4.42204	0.0306861
Fungi.Basidiomycota.Ustilaginomycetes	3.58977	ZDD	3.25798	0.0237441
Fungi.Ascomycota.Incertae_sedis.Incertae_sedis.Incertae_sedis.Mycofalcella	3.77863	ZDD	3.48863	0.0187854
Fungi.Basidiomycota.Incertae_sedis.Incertae_sedis.Incertae_sedis.Paratritirachium	2.86991	ZDD	2.76534	0.0451732
Fungi.Basidiomycota.Agaricomycetes.Trechisporales.Hydnodontaceae.Trechispora	4.04988	ZDD	3.78539	0.0137809
Plantae	4.82509	ZDH	4.5243	0.0434351
Fungi.Ascomycota.Sordariomycetes.Hypocreales.Cordycipitaceae.Lecanicillium	2.62438	ZDH	2.68729	0.0405135
Fungi.Ascomycota.Eurotiomycetes.Onygenales.Gymnoascaceae	2.47747	ZDH	3.65273	0.013249
Fungi.Basidiomycota.Microbotryomycetes	3.36666	ZDH	3.13552	0.021315
Fungi.Ascomycota.Sordariomycetes.Sordariales.Chaetomiaceae.Thielavia	4.54771	ZDD	4.2537	0.021315
Fungi.Ascomycota.Sordariomycetes.Hypocreales.Clavicipitaceae.Metacordyceps	3.74857	ZDH	3.50153	0.0329016
Fungi.Basidiomycota.Agaricomycetes.Cantharellales.Ceratobasidiaceae	3.66865	ZDH	3.37817	0.013249
