# Supplementary material for: Maize stalk rot caused by Fusarium graminearum alters soil microbial composition and is directly inhibited by Bacillus siamensis isolated from rhizosphere soil
Source: Front Microbiol. 2022 Oct 20;13:986401. doi: 10.3389/fmicb.2022.986401 (PMC9630747; doi:10.3389/fmicb.2022.986401)
Supplement: Supplementary Table 1 — Diseased and health soil differential bacteria. [file Data_Sheet_1.zip › Table S3.xlsx]

## Sheet: Sheet1
	pH	AP(mg/kg)	AK(mg/kg)	AN(mg/kg)	TP(mg/kg)	SOM(mg/g)
ZDD1	5.97	16.0765	188.9	118.619	323.8	22.3533
ZDD2	6.05	17.523	193.21	115.29	356.94	23.41
ZDD3	6.15	18.235	196.47	113.54	359.27	24.32
ZDH1	5.88	16.8918	162.1	106.06	419.419	23.6501
ZDH2	5.75	15.936	151.26	109.36	362.27	25.85
ZDH3	5.72	17.071	158.39	111.21	386.29	25.71
